# Supplementary material for: Distinct Transcriptional Profile of PDZ Genes after Activation of Human Macrophages and Dendritic Cells
Source: Int J Mol Sci. 2022 Jun 24;23(13):7010. doi: 10.3390/ijms23137010 (PMC9266728; doi:10.3390/ijms23137010)
Supplement: Supplementary file 1 [file ijms-23-07010-s001.zip]

Archive with 1 entries (1 files):
- ijms-1755072-supplementary.pdf
